# Supplementary material for: Checkpoint Blockade Efficacy in Uveal Melanoma Is Linked to Tumor Immunity, CD28, and CCL8
Source: Int J Mol Sci. 2025 Oct 13;26(20):9964. doi: 10.3390/ijms26209964 (PMC12564235; doi:10.3390/ijms26209964)
Supplement: Supplementary file 1 [file ijms-26-09964-s001.zip]

Archive with 4 entries (4 files):
- Supplementary Figures S1-S3.pdf
- Supplementary Materials S1.xlsx
- Supplementary Materials S2.xlsx
- Supplementary Materials S3.pdf
